# Supplementary material for: A new statistical approach for China road freight transport at a subnational level
Source: PLoS One. 2023 Oct 27;18(10):e0287983. doi: 10.1371/journal.pone.0287983 (PMC10610446; doi:10.1371/journal.pone.0287983)
Supplement: S1 Table — (XLSX) [file pone.0287983.s001.xlsx]

## Sheet: Sheet2
Freight transport in Sichuan Province
Item		2010	2015	2018	2019	2020	2021
Total Freight Traffic	(10 000 tons)	133364	153270	185473	175308	170038	182699
Highways		121017	138622	173324	162668	157598	171377
Total Freight Ton-kilometers	(100 million ton-km)	1710.8	2289.5	2820	2573.3	2733.3	2940.8
Highways		985.065	1480.6	1815	1527.5	1617.7	1789.8
